# Supplementary material for: Rate of Post-Operative Pancreatic Fistula after Robotic-Assisted Pancreaticoduodenectomy with Pancreato-Jejunostomy versus Pancreato-Gastrostomy: A Retrospective Case Matched Comparative Study
Source: J Clin Med. 2021 May 18;10(10):2181. doi: 10.3390/jcm10102181 (PMC8158101; doi:10.3390/jcm10102181)
Supplement: Supplementary file 1 [file jcm-10-02181-s001.zip]

Archive with 1 entries (1 files):
- jcm-1202718-supplementary.mp4
